# Supplementary material for: IgLON4 Regulates Myogenesis via Promoting Cell Adhesion and Maintaining Myotube Orientation
Source: Cells. 2022 Oct 17;11(20):3265. doi: 10.3390/cells11203265 (PMC9601278; doi:10.3390/cells11203265)
Supplement: Supplementary file 1 [file cells-11-03265-s001.zip]

Archive with 1 entries (1 files):
- cells-1924875-supplementary.pdf
